# Supplementary material for: Early psychometric characteristics of the NUrsing Behavioral Engagement (NuBE) Scale in cancer settings: A three-phases validation study
Source: PLoS One. 2026 Feb 19;21(2):e0342693. doi: 10.1371/journal.pone.0342693 (PMC12919838; doi:10.1371/journal.pone.0342693)
Supplement: S1 Data — (CSV) [file pone.0342693.s002.csv]

ID_quest	d1INFORM	d2RELAZ	d3CAREG	d4CAREG	d5CONS	d6MOTIV	d7INFORM	d8CONS	d9CAREG	d10MOTIV	d11MOTIV	d12INFORM	d13CONS	d14CONS	d15CONS	d16RELAZ	d17LEGITT	d18LEGITT	d19EMOZ	d20EMOZ	d21EMOZ	d22INFORM	d23EMOZ	d24EMOZ	d25EMOZ	d26LEGITT	d27RELAZ	d28RELAZ	d29LEGITT	d30LEGITT	d31INFORM	d32INFERM	d33INFERM	d34INFERM	d35RELAZ	d36RELAZ	d37MOTIV	d38MOTIV	d39MOTIV	d40INFORM	d41INFERM	d42INFERM	d43LEGITT	d44LEGITT	d45INFORM	d46INFORM	d47CAREG	d48CAREG	H1
N1	7	7	7	7	7	7	1	1	7	7	7	7	7	7	7	7	7	7	7	7	7	7	7	7	7	7	7	7	7	7	7	1	7	7	7	7	7	7	7	7	7	7	7	7	7	7	7	7	4
N2	7	7	3	3	6	4	1	1	7	4	7	7	7	7	7	7	7	7	7	5	6	7	7	7	6	6	6	5	5	7	2	6	7	7	7	7	2	5	4	7	7	4	1	7	7	6	4	4	5
N3	7	7	4	4	6	7	3	6	4	7	7	7	7	7	7	7	7	7	6	6	7	7	7	7	6	7	7	7	7	7	6	5	6	7	7	7	7	7	7	7	7	5	6	6	7	7	4	7	6
N4	6	6	6	6	6	6	2	5	6	7	6	6	6	6	6	7	7	7	7	7	7	7	7	7	6	6	6	6	6	6	6	6	6	7	7	7	6	6	6	7	7	7	6	6	6	6	6	6	6
N5	6	7	7	7	7	7	1	7	7	7	5	7	7	7	7	7	7	7	7	7	7	5	7	7	7	7	7	7	7	7	7	4	4	7	7	7	7	7	7	7	7	7	6	5	7	7	7	5	4
N6	7	7	6	6	7	7	7	1	1	1	1	7	1	6	6	7	7	7	7	7	7	7	7	1	6	6	6	1	6	6	1	6	6	6	1	6	1	1	1	6	6	6	6	1	1	6	6	6	4
N7	1	7	7	7	1	7	1	5	7	7	7	7	7	7	7	7	7	7	7	7	7	7	7	7	7	7	7	7	7	7	7	7	7	7	7	7	7	7	7	7	7	7	7	7	7	7	7	7	7
N8	7	7	7	7	7	7	4	7	7	7	7	7	7	7	7	7	7	7	7	7	7	7	7	7	7	7	7	7	7	7	7	6	7	7	7	7	6	7	7	7	7	1	7	7	7	7	7	7	4
N9	7	7	7	7	7	7	6	6	7	7	7	7	6	7	7	7	7	7	7	7	7	7	7	7	6	6	7	7	7	7	6	7	7	7	7	7	7	7	7	7	7	7	6	7	7	7	7	7	4
N10	7	7	7	7	7	7	7	7	7	7	7	7	7	7	7	7	7	7	7	7	7	7	7	7	7	7	7	7	7	7	7	7	7	7	7	7	7	7	7	7	7	1	7	7	7	7	7	7	7
N11	5	5	5	5	5	5	5	5	5	5	5	5	5	5	5	5	5	5	5	5	5	5	5	5	5	5	5	5	5	5	5	5	5	5	5	5	5	5	5	5	5	5	5	5	5	5	5	5	5
N12	7	7	7	6	7	7	7	7	6	7	7	7	7	7	7	7	7	7	7	7	7	7	7	7	7	7	7	7	7	7	7	6	7	7	7	7	7	7	6	7	6	6	6			6	6	6	7
N13	7	7	7	7	7	7	7	7	7	7	7	7	7	7	7	7	1	7	7	7	7	7	7	7	7	7	7	7	7	7	7	7	7	7	7	7	7	7	7	7	7	7	7	7	7	7	7	7	7
N14	6	7	7	7	7	7	6	6	7	7	7	7	7	7	7	7	7	7	7	7	7	7	7	7	7	7	7	7	7	7	7	4	7	7	7	7	7	7	7	7		7	7	7	7	7	7	7	7
N15	6	6	5	6	6	6	5	6	5	6	6	6	6	6	6	6	6	6	6	6	6	6	6	6	6	6	6	6	6	6	6	5	6	6	5	6	5	6	6	6	6	5	6	5	6	6	6	6	999
N16	7	7	7	7	7	7	4	5	7	7	3	7	7	6	7	7	7	7	7	7	7	7	7	7	7	7	7	7	7	7	7	7	7	7	7	7	7	7	7	7	7	7	7	7	7	7	7	7	4
N17	7	7	7	7	6	7	3	3	7	7	6	7	7	7	7	7	6	6	7	7	6	7	7	7	7	7	7	7	7	7	7	6	7	7	7	7	7	7	7	7	7	7		5	7	7	7	7	4
N18	2	7	7	7	4	7	5	4	7	7	7	3	5	4	5	7	6	7	7	6	5	6	6	7	6	5	5	7	5	6	4	4	6	7	5	5	5	6	7	6	6	6	3	3	3	5	6	3	4
N19	7	7	5	5	7	7	5	6	4	7	7	7	7	7	7	7	4	4	7	7	7	7	7	7	6	6	6	6	6	6	4	7	7	7	6	6	6	7	7	5	7	7	5	5	7	7	5	5	4
N20	7	7	7	7	7	7	7	7	7	7	7	7	7	7	7	7	7	7	7	7	7	7	7	7	7	7	7	7	7	7	7	7	7	7	7	7	7	7	7	7	7	7	7	7	7	7	7	7	6
N21	6	7	5	7	6	7	4	5	6	7	6	6	7	6	5	7	5	6	6	6	6	5	6	6	6	6	5	6	7	7	5	6	7	6	6	6	6	7	7	6	6	6	5	6	6	7	5	5	5
N22	7	7	7	6	7	7	7	7	7	7	7	7	7	7	7	7	7	7	7	7	7	7	7	7	7	7	7	7	7	7	7	7	7	7	7	7	7	7	7	7	7	7	7	7	7	7	7	7	7
N23	7	7	7	7	7	7	4	5	7	7	7	7	7	7	7	7	5	5	7	7	7	7	7	7	7	7	7	7	7	6	4	6	7	7	7	7	7	7	7	7	7	4	4	4	6	7	6	5	7
N24	7	7	4	7	4	4	1	4	7	4	2	7	7	2	5	7				7	7	7	7	4	4	1	7	1	4	7	4	7	7	7	4	4	4	4	4	7	7	7	4	7	7	7	4	7	999
N25	7	7	7	7	7	7	7	7	7	7	7	7	7	7	7	7	7	7	7	7	7	7	7	7	7	7	7	7	7	7	7	7	7	7	7	7	7	7	7	7	7	7	7	7	7	7	7	7	6
N26	7	7	7	7	7	7	7	7	7	7	7	7	7	7	7	7	7	7	7	7	7	7	7	7	7	7	7	7	7	7	7	7	7	7	7	7	7	7	7	7	7	7	7	7	7	7	7	7	7
N27	7	7	7	7	7	7	7	7	7	7	7	7	7	7	7	7	7	7	7	7	7	7	7	7	7	7	7	7	7	7	7	7	7	7	7	7	7	7	7	7	7	7	4	7	7	7	7	7	7
N28	7	7	7	7	7	7	7	7	7	7	7	7	7	7	7	7	7	7	7	7	7	7	7	7	7	7	7	7	7	7	7	7	7	7	7	7	7	7	7	7	7	7	7	7	7	7	7	7	7
N29	6	7	5	5	6	6	6	6	6	7	7	7	7	7	7	7	7	7	7	7	7	7	7	7	6	6	7	7	7	6	6	7	7	7	7	6	7	7	7	7	7	7	7	7	7	7	7	7	5
N30	7	6	7	7	6	6	6	6	6	6	7	7	7	7	6	6	6	6	7	7	7	6	6	6	7	7	6	6	6	6	7	7	7	7	6	6	6	6	6	6	7	6	6	6	6	6	6	6	6
N31	6	6	7	7	7	7	7	7	7	6	6	7	7	7	7	7	7	7	7	7	7	7	7	7	7	7	7	7	7	7	7	7	7	7	7	7	7	7	7	7	7	7	7	7	7	7	7	7	6
N32	7	7	7	7	7	7	7	7	7	7	7	7	7	7	7	7	7	7	7	7	7	7	7	7	7	7	7	7	7	7	7	7	7	7	7	7	7	7	7	7	7	7	7	7	7	7	7	7	7
N33	7	7	7	7	7	7	7	7	7	7	7	7	7	7	7	7	7	7	7	7	7	7	7	7	7	7	6	7	7	7	7	7	7	7	7	7	7	7	7	7	7	6	7	7	7	7	7	7	7
N34	7	7	7	7	7	7	1	5	5	7	7	7	7	7	7	7	7	7	7	7	7	7	7	7	7	7	7	7	7	7	7	5	7	7	7	7	5	5	5	7	7	7	5	7	7	7	5	1	4
N35	7	7	7	7	7	7	4	4	4	6	6	7	7	7	7	7	4	7	5	4	5	7	7	6	7	7	6	7	7	6	7	7	7	7	7	7	7	7	6	7	7	7	3	4	7	7	3	3	7
N36	6	7	5	5	7	7	5	5	6	5	6	6	6	7	7	7	7	7	7	7	7	7	7	7	7	7	7	7	7	7	7	7	7	7	7	7	7	7	7	7	7	6	7	7	7	7	7	5	4
N37	7	7	7	7	7	7	7	7	7	7	7	7	7	7	7	7	7	7	7	7	7	7	7	7	7	7	7	7	7	7	7	7	7	7	7	7	6	7	7	7	7	7	7	7	7	7	7	7	4
N38	7	7	7	7	7	7	7	7	7	7	7	7	7	7	7	7	7	7	7	7	7	7	7	7	7	7	7	7	7	7	7	7	7	7	7	7	7	7	7	7	7	7	7	7	7	7	7	7	6
N39	7	7	7	7	7	7	4	5	6	4	7	7	7	7	7	7	7	7	7	7	7	7	7	7	7	7	7	7	7	7	7	6	7	7	7	7	4	4	4	7	6	7	4	1	6	7	7	7	7
N40	5	7	7	7	7	7	1	7	7	7	7	7	7	7	7	7	7	7	7	7	7	7	7	7	7	7	7	7	7	7	7	7	7	7		7	7	7	7	7	7	7	7	7	7	7	7	7	7
N41	7	7	6	6	4	5	4	5	6	7	6	6	6	6	6	6	6	6	7	7	7	7	7	7	6	6	6	6	6	6	6	7	7	7	7	7	7	7	7	7	7	7	7	6	6	6	6	6	6
N42	6	7	7	6	6	6	2	6	6	6	6	6	6	6	6	7	6	6	6	6	6	6	6	6	6	6	6	6	6	7	6	6	6	6	6	6	6	6	6	6	6	7	6	6	6	6	6	6	4
N43	7	7	7	7	7	7	2	7	7	7	7	7	7	7	7	7	7	7	7	7	7	7	7	7	7	7	7	7	7	7	7	7	7	7	7	7	7	7	7	7	7	7	7	7	7	7	7	7	7
N44	7	7	1	1	7	1	1	1	1	7		7	7	7	7	7	7	7	7	7		7	1	7	7	7	7	7	7		1	1	7	7	1	1	1	1		7	7	7	7		7	7	1	1	7
N45	7	7	7	7	7	7	2	6	7	7	7	7	7	7	7	7	7	7	7	7	6	7	7	7	7	7	7	7	7	7	7	7	7	7	7	6	7	7	6	6	7	6	5	5	7	6	7	7	7
N46	7	7	1	1	7	7	7	7	1	7	7	7	7	7	7	7	7	7	7	7	7	7	7	7	7	7	7	7	7	7	7	1	7	7	7	7	7	7	7	7	7	7	1	1	7	7	1	1	7
N47	7	7	7	7	7	7	3	7	6	6	6	7	7	7	7	7	7	7	7	7	7	7	7	7	7	7	7	7	7	7	7	6	7	7	7	7	6	6	7	7	7	7	7	7	7	7	7	7	7
N48	7	7	7	7	7	7	1	7	7	7	7	7	7	7	7	7	7	7	7	7	7	7	7	7	7	7	7	7	7	7	7	7	7	7	7	7	7	7	7	7	7	7	7	7	7	7	7	7	7
N49	7	7	7	7	7	7	7	7	7	7	7	7	7	7	7	7	7	7	7	7	7	7	7	7	7	7	7	7	7	7	7	7	7	7	7	7	7	7	7	7	7	7	7	7	7	7	7	7	7
N50	4	4	4	5	3	1	1	1	4	1	1	4	5	5	4	5	5	5	4	4	4	5	5	1	4	4	4	5	5	5	3	4	4	5	4	4	4	5	4	4	7	6	6	4	5	5	4	6	7
N51	7	7	6	7	7	6	1	6	7	6	6	7	6	6	6	7	7	7	6	7	7	7	6	6	6	7	7	7	7	7	2	6	6	7	7	6	4	4	4	6	7	6	6	6	7	7	7	7	999
N52	7	7	7	7	7	5	1	7	7	6	6	7	7	7	7	7	7	7	6	6	6	7	6	7	6	6	6	6	7	7	6	7	7	7	6	6	5	5	5	7	7	7	6	7	7	7	7	7	7
N53	7	7	3	4	7	5	3	5	5	5	5	7	4	5	5	7	7	7	7	3	7	7	4	4	4	4	4	5	7	7	4	7	7	7	5	5	3	3	3	7	7	5	5	5	7	7	4	3	4
N54	7	7	7	7	7	7	7	7	7	7	7	7	7	7	7	7	7	7	7	7	7	7	7	7	7	7	7	7	7	7	7	7	7	7	7	7	7	7	7	7	7	7	7	7	7	7	7	7	7
N55	7	7	7	7	7	7	7	7	7	7	7	7	7	7	7	7	7	7	7	7	7	7	7	7	7	7	7	7	7	7	7	7	7	7	7	7	7	7	7	7	7	7	7	7	7	7	7	7	7
N56	7	7	7	7	7	7	5	7	7	7	7	7	7	7	7	7	7	7	7	7	7	7	7	7	7	7	7	7	7	7	7	7	7	7	7	7	7	7	7	7	7	7	7	7	7	7	7	7	4
N57	7	7	7	7	7	7	2	2	7	7	7	7	7	7	7		3	3	5	5	5	7	7	7	7	7	7	7	7	7	4	4	7	4	4	4	6	6	4		7	7	7	7	7	7	7	5	7
N58	7	7	5	7	7	7	7	7	7	7	7	7	7	7	7	7	7	7	7	7	7	7	7	7	7	7	7	7	7	7	7	4	7	7	7	7	7	7	7	7	7	7	7	7	7	7	7	7	7
N59	7	7	7	7	7	7	7	7	7	7	7	7	7	7	7	7	7	7	7	7	7		7	7	7	7	7	7	7	7	7	7	7	7	7	7	7	7	7	7	7	7	7	7	7	7	7	7	7
N60	6	7	6	6	7	7	1	7	6	7	5	7	7	7	7	7	7	7	6	6	6	6	6	7	6	6	5	7	7	7	6	7	7	7	6	6	6	7	7	7	7	2	5	6	7	7	6	6	7
N61	7	7	7	7	7	6	5	6	7	6	6	7	7	7	7	7	5	6	6	7	6	6	6	7	6	6	6	6	6	5	7	6	6	7	6	6	6	6	6	6	6	1	5	5	7	7	7	7	7
N62	7	7	7	7	3	7	3		7	4	6	6	5	6	5	7	5	6	6	6	5	6	6	7	5	5	6	6	6	6	7	6	6	7	6	5	5	6	5	6	7	6	5	5	6	7	5	6	5
N63	7	7	7	7	7	7	4	7	7	7	7	7	7	7	7	7	7	7	7	7	7	7	7	7	7	7	7	7	7	7	7	7	7	7	7	7	7	7	7	7	7	6	7	6	7	7	7	7	7
N64	7	7	5	4	4	7	5	7	4	5	5	5	7	7	7	7	7	7	7	7	7	7	7	7	7	7	7	7	7	7	7	7	5	7	7	7	7	7	7	7	7	7	7	7	7	7	7	7	7
N65	7	7	6	7	7	6	4	6	7	7	6	7	7	7	7	7			6	6	7	7	6	6	6	7	6	7	7	7	6	7	6	6	6	6	7	7	7	6	6	5	6	7	7	7	6	6	2
N66	3	6	6	6	6	6	6	3	4	5	5	4	5	4	4	7	7	7	5	6	4	5	6	6	6	5	5	6	6	6	4	3	3	6	5	6	4	5	6	2	5	4	2	4	3	5	2	2	4
N67	7	7	7	7	7	7	4	7	7	7	7	7	7	7	7	7	7	7	7	7	7	7	7	7	7	7	7	7	7	7	7	7	7	7	7	7	7	7	7	7	7	1	1	7	7	7	7	7	6
N68	7	7	6	6	7	6	5	5	6	7	7	7	7	7	7	7	7	7	5	6	6	7	6	6	5	5	7	7	5	5	5	5	7	7	6	5	5	6	5	5	7	4	5	5	7	7	6	4	7
N69	7	7	7	7	7	7	5	5	7	7	7	7	7	7	7	7	7	7	6	6	6	7	7	7	6	6	6	6	6	6	4	7	7	7	7	7	6	7	7	7	7	6	6	6	7	7	7	7	7
N70	7	7	7	7	7	7	5	5	7	7	7	7	7	7	7	7	7	7	7	7	7	7	7	7	7	7	7	7	7	7	7	7	7	7	7	7	7	7	7	7	7	7	7	7	7	7	7	7	7
N71	7	7	7	7	7	7	7	7	7	7	7	7	7	7	7	7	7	7	7	7	7	7	7	7	7	7	7	7	7	7	7	7	7	7	7	7	7	7	7	7	7	7	7	7	7	7	7	7	7
N72	7	6	6	6	7	6	4	6	6	7	7	7	6	6	6	7	7	7	7	6	6	7	6	6	6	6	6	7	7	7	6	6	6	7	7	7	6	7	7	6	7	6	6	6	6	7	6	6	6
N73	7	7	7	7	7	7	6	6	7	7	7	7	7	7	7	7	7	7	7	7	7	7	7	7	7	7	7	7	7	7	7	7	7	7	7	7	7	7	7	7	7	7	7	7	7	7	7	7	4
N74	7	7	1	1	5	1	1	1	1	7	7	5	5	6	1	7	1	1	1	4	4	7	4	4	4	4	4	5	5	6	1	1	1	7	7	7	4	6	6	6	7	7	7	7	7	1	1	1	4
N75	7	7	5	6		6	7	7	7	7	7	7	7	7	7	7	7	7	5	7	7	7	6	7	6	7	7	7	7	7	7	7	7	6	7	7	7	7	7	7	7	5	7	7	6	6	3	1	7
N76	7	7	7	7	7	7	7	7	7	7	7	7	7	7	7	7	7	7	7	7	7	7	7	7	7	7	7	7	7	7	7	7	7	7	7	7	7	7	7	7	7	7	7	7	7	7	7	7	7
N77	7	7	6	6	6	6	7	7	6	7	7	7	7	7	7	7	7	7	7	7	7	7	7	7	7	7	7	7	7	7	7	7	7	7	7	7	7	7	7	7	7	7	7	7	7	7	6	6	7
N78	7	7	7	7	7	7	7	7	7	7	7	7	7	7	7	7	7	7	7	7	7	7	7	7	7	7			7	7	7	4	7	7	7	7	7	7	7	7	7	4	4	7	7	7	7	7	7
N79	7	7	7	7	7	7	7	7	7	7	7	7	7	7	7	7	7	7	7	7	7	7	7	7	7	7	7	7	7	7	7	7	7	7	7	7	7	7	7	7	7	7	7	7	7	7	7	7	7
N80	7	7	7	7	7	7	7	7	7	7	7	7	7	7	7	7	7	7	7	7	7	7	7	7	7	7	7	7	7	7	7	6	7	7	7	7	7	7	7	7	7	7	7	7	7	7	7	7	7
N81	7	7	7	7	7	7	7	7	7	7	7	7	7	7	7	7	7	7	7	7	7	7	7	7	7	7	7	7	7	7	7	7	7	7	7	7	7	7	7	7	7	7	7	7	7	7	7	7	7
N82																																																	7
N83	7	7	7	7	7	7	5	6	7	7	6	7	7	7	7	7	7	7	7	7	6	7	7	7	7	7	6	7	7	7	7	5	5	7	7	7	7	7	7	7	7	7	6	7	7	7	7	7	6
N84	7	7	7	7	7	7	1	5	7	7	7	7	7	7	7	7	7	7	5	6	5	7	7	7	7	7	7	7	7	7	7	5	5	7	7	7	5	5	7	7	7	7	7	7	7	7	7	7	4
N85																																																	4
N86	7	7	7	7	7	7	4	7	7	7	7	7	7	7	7	7	7	7	7	7	7	7	7	7	7	7	7	7	7	7	7	7	7	7	7	7	7	7	7	7	7	7	7	7	7	7	7	7	7
N87	7	7	7	7	7	7	7	7	7	7	7	7	7	7	7	7	7	7	7	7	7	7	7	7	7	7	7	7	7	7	7	7	7	7	7	7	7	7	7	7	7	7	7	7	7	7	7	7	7
N88	7	7	7	7	7	7	7	7	7	7	7	7	7	7	7	7	7	7	7	7	7	7	7	7	7	7	7	7	7	7	7	7	7	7	7	7	7	7	7	7	7	7	7	7	7	7	7	7	7
N89	7	7	7	7	7	7	1	7	7																																								7
N90	7	7	4	6	5	7	2	6	6	7	7	7	7	7	7	7	4	6	5	7	7	7	7	7	5	6	7	7	7	7	5	4	6	7	7	7	4	6	6	7	7	6	5	6	5	7	6	6	7
N91	7	7	7	7	7	6	6	6	6	7	6	7	7	7	7	7	7	7	7	7	7	7	7	7	7	7	7	7	7	7	6	7	7	7	7	7	7	7	7	7	7	7	6	7	7	7	7	7	7
N92	7	7	7	7	7	7	6	7	7	6	6	6	7	7	7	7	7	7	7	7	7	7	7	7	7	6	6	6	6	6	6	6	6	6	6	6	6	6	6	7	7	7	7	7	7	7	7	7	6
N93	7	7	7	7	7	7	7	7	7	7	7	7	7	7	7	7	7	7	7	7	7	7	7	7	7	7	7	7	7	7	7	7	7	7	7	7	7	7	7	7	7	7	7	7	7	7	7	7	7
N94	7	7	1	1	4	4	1	1	1	7	7	7	7	7	7	7	7	7	7	7	7	7	7	7	7	7	7	7	7	7	7	4	7	7	7	7	7	7	7	7	7	7	7	7	7	7	1	1	7
N95	7	6				7	4	7		7	6	7	7	7	7	7	7	6	6	6	6	7	5	6	6	6	6	7	6	7	6	7	5	7	6	6	6	7	6	7	6	6	4	6	7	6			5
N96	7	7	7	7	6	7	6	6	7	6	7	7	7	6	7	6	7	7	7	7	7	5	7	7	7	7	6	7	7	7	7	6	7	7	7	7	7	7	7	7	7	6	7	7	7	7	7	7	7
N97	7	7	6	6	7			7	6	7		7	7	7		7	7	7	6	6	6	7	7	1	6	6	6	7	7	7	5	6	6	6	6			5		6	6	1	6		6	7	5	7	6
N98	7	7	7	7	7	7	1	7	7	7	7	7	7	7	7	7	7	7	7	7	7	7	7	7	7	7	7	7	7	7	7	7	7	7	7	7	7	7	7	7	7	7	6	6	7	7	7	7	7
N99	6	7	7	7	7	6	5	6	7	7	7	6	7	7	7	7	7	7	7	7	7	7	7	7	7	7	7	7	7	7	6	6	7	7	7	7	7	7	7	7	7	7	6	7	7	7	7	7	7
N100	7	7	7	7	7	7	7	7	7	6	6	6	6	6	6	7	6	6	6	7	6	6	6	6	7	7	6	6	6	6	6	6	6	6	6	6	6	6	6	6	6	6	6	6	6	6	6	6	6
N101	7	7	7	7	7	7	7	7	7	6	6	6	6	6	6	6	6	6	6	6	6	6	6	6	7	7	7	7	7	7	7	7	7	7	7	7	7	7	7	7	6	6	6	6	6	6	6	6	7
N102	5	7	7	7	6	7	2	6	7	7	7	7	7	6	6	7	6	6	6	7	6	7	7	7	7	7	6	7	7	6	6	6	6	7	7	7	7	7	7	6	7	7	6	6	6	6	7	7	6
N103	7	7	7	7	7	7	7	7	7	7	7	7	7	7	7	7	7	7	7	7	7	7	7	7	7	7	7	7	7	7	7	7	7	7	7	7	7	7	7	7	7	7	7	7	7	7	7	7	999
N104	6	6	6	6	6	6	6	6	6	6	6	7	7	7	7	7	7	7	7	7	7	7	7	7	7	7	7	7	7	7	7	7	7	7	7	7	7	7	7	7	7	7	7	7	7	7	7	7	7
N105	7	7	6	6	7	6	1	7	6	7	7	7	7	7	7	7	7	7	6	7	7	7	7	7	7	7	7	7	7	7	6	5	5	7	6	6	6	6	6	7	7	7	6	7	7	7	6	6	4
N106	7	7	7	7		7	7	7	7	7	7	7	7	7	7	7	7	7	7	7	7	7	7	7	7	7	7	7	7	7	7	7	7	7	7	7	7	7	7	7	7	7	7	7	7	7	7	7	999
N107	7	7	7	7	7	7	7	7	7	7	7	7	7	7	7	7	7	7	7	7	7	7	7	7	7	7	7	7	7	7	7	7	7	7	7	7	7	7	7	7	7	7	7	7	7	7	7	7	7
N108	7	6	7	7	6	7	6	6	7	6	7	7	7	7	7	7	7	7	7	7	7	7	7	7	6	7	6	7	7	7	6	6	6	7	7	7	7	7	7	7	7	6	6	6	7	6	6	6	6
N109	6	6	6	6	7	6	4	6	6	7	7	7	7	7	6	6	6	6	6	6	6	6	5	5	5	6	6	6	6	6	5	7	7	7	6	6	6	6		5	6	6	6	6	7	6	5	5	5
N110	7	7	7	7	7	6	4	7	5	7	7	7	7	6	6	7	4	7	5	5	5	7	5	7	4	4	4	7	7	7	5	7	7	7	7	5	4	4	7	7	7	7	7	7	7	7	7	4	7
N111	6	7	7	7	7	7	7	7	7	7	7	7	7	7	7	7	7	7	7	7	7	7	7	7	7	7	7	7	7	7	7	7	7	7	7	7	7	7	7	7	7	7	7	7	7	7	7	7	7
N112	7	7	7	7	7	7				7	7	7	7	7	7	7	7	7	7	7	7	7	7	7	7	7	7	7	7	7	7	7	7	7	7	7	7	7	7	7	7	7	7	7	7	7	7	7	999
N113	7	7	7	7	7	7	7	7	7	7	7	7	7	7	7	7	7	7	7	7	7	7	7	7	7	7	7	7	7	7	7	7	7	7	7	7	7	7	7	7	7	7	7	7	7	7	7	7	7
N114	7	7	7	7	7	7	7	7	7	7	7	7	7	7	7	7	7	7	7	7	7	7	7	7	7	7	7	7	7	7	7	7	7	7	7	7	7	7	7	7	7	7	7	7	7	7	7	7	7
N115	7	7	7	7	7	7	6	7	6	4	7	7	7	7	7	7	7	7	7	7	7	7	7	7	7	7	7	7	7	7	7	7	7	7	7	7	7	7	7	7	7	7	7	7	7	7	5	5	7
N116	6	6	6	6	6	6	6	6	6	6	6	6	6	6	6	6	6	6	6	6	6	6	6	6	6	6	6	6	6	6	6	6	6	6	6	6	6	6	6	6	6	6	6	6	6	6	6	6	6
N117	7	7	7	7	7	7	1	1	7	7	7	7	7	7	7	7	7	7	7	7	7	7	7	7	7	7	7	7	7	7	7	7	7	7	7	7	7	7	7	7	7	7	7	7	7	7	7	7	7
N118	7	7	7	7	7	7	7	7	7	7	7	7	7	7	7	7	7	7	7	7	7	7	7	7	7	7	7	7	7	7	7	7	7	7	7	7	7	7	7	7	7	7	7	7	7	7	7	7	7
N119	7	7	7	7	7	7	7	7	7	7	7	7	7	7	7	7	7	7	7	7	7	7	7	7	7	7	7	7	7	7	7	7	7	7	7	7	7	7	7	7	7	7	7	7	7	7	7	7	7
N120	7	7	7	7	7	7	7	7	7	7	7	7	7	7	7	7	7	7	5	7	7	7	7	7	7	7	7	7	7	7	7	5	7	7	7	7	6	7	7	7	7	7	7	7	7	7	7	7	4
N121	3	7	3	3	7	6	1	6	3	6	6	5	6	6	6	7	5	5	5	7	6	6	7	5	7	7	7	5	7	7	5	7	7	7	6	6	5	5	5	7	6	7	5	5	6	5	5	6	7
N122	7	7	7	7	7	7	4	6	7	7	7	7	7	7	7	7	7	7	7	7	7	7	7	7	7	7	7	7	7	7	7	7	7	7	7	7	7	7	7	7	7	7	7	6	7	7	7	7	7
N123	7	6	6	4	6	7	4	5	5	5	5	7	7	6	7	7	6	6	6	7	7	6	6	6	6	6	5	5	6	7	5	6	6	7	6	6	7	7	7	7	6	5	5	7	6	6	5	5	5
N124	4	7	7	7	4	3	1	3	7	2	3	7	6	7	7	7	7	7	4	6	6	6	5	6	6	7	5	5	6	7	2	5	5	7	6	6	4	4	5	6	6	3	3	4	3	5	7	7	4
N125	6	6	6	6	6	6	5	5	6	5	5	6	6	6	6	7	4	4	4	4	5	6	6	5	6	6	6	5	6	6	6	5	6	6	5	5	5	5	5	6	7	6	6	5	6	6	7	7	5
N126	6	7	7	7	7	7	7	7	7	7	7	7	7	7	7	7	7	7	7	7	7	7	5	5	6	6	6	7	7	7	7	6	7	6	6	7	6	6	7	6	7	7	6	6	7	6	7	7	6
N127	7	7	7	7	7	7	7	7	7	7	7	7	7	7	7	7	7	7	7	7	7	7	7	7	7	7	7	7	7	7	7	7	7	7	7	7	7	7	7	7	7	7	7	7	7	7	7	7	6
N128	7	7	7	7	7	7	7	7	7	7	7	7	7	7	7	7	7	7	7	7	7	7	7	7	7	7	7	7	7	7	7	7	7	7	7	7	7	7	7	7	7	7	7	7	7	7	7	7	7
N129	7	7	7	7	7	7	7	7	7	7	7	7	7	7	7	7	7	7	7	7	7	7	7	7	7	7	7	7	7	7	7	7	7	7	7	7	7	7	7	7	7	7	7	7	7	7	7	7	6
N130	7	7	7	7	7	7	6	6	7	7	7	7	7	7	7	7	7	7	7	7	7	7	7	7	7	7	7	7	7	7	7	7	7	7	7	7	7	7	7	7	7	7	7	7	7	7	7	7	999
N131	6	7	6	6	6	6	6	6	6	5	5	5	5	5	5	5	5	5	5	5	5	5	5	5	5	5	5	5	5	5	5	5	5	5	5	5	5	5	5	5	5	5	5	5	5	5	5	5	6
N132	7	7	7	7	7	7	7	7	7	7	7	7	7	7	7	7	7	7	7	7	7	7	7	7	7	7	7	7	7	7	7	7	7	7	7	7	7	7	7	7	7	7	7	7	7	7	7	7	5
N133	7	7	7	7	5	7	5	6	6	7	7	6	7	6	7	7	5	5	6	6	6	7	6	7	6	6	6	7	6	6	6	7	7	7	6	6	7	7	7	6	7	5	4	6	6	6	6	7	6
N134	7	7	4	4	7	7	1	1	7	7	7	7	7	7	7	7	7	7	7	7	7	7	7	7	7	7	7	7	7	7	7	7	7	7	7	7	7	7	7	7	7	7	4	7	5	7	7	1	4
N135	7	7	7	7	7	7	1	7	7	7	7	7	7	7	7	7	7	7	7	7	7	7	7	7	7	7	7	7	7	7	7	7	7	7	7	7	7	7	7	7	7	7	7	7	7	7	7	7	4
N136	7	7	7	7	7	5	5	5	7	5	7	7	7	7	7	7	7	7	5	5	7	7	7	5	5	5	7	5	7	7	7	4	4	7	5	7	5	5	5	7	7	5	5	5	7	7	7	7	4
N137	7	7	5	7	7	7	6	6	6	7	7	7	6	6	6	7	7	7	6	7	6	7	7	7	7	7	7	7	7	7	6	2	7	7	7	7	5	7	7	7	6	7	7	7	7	7	5	5	4
N138	7	7	5	5	5	7	5	5	5	7	6	6	6	7	7	7	7	7	5	5	6	6	6	6	6	6	6	6	6	6	5	5	5	7	6	6	6	6	6	6	6	6	6	5	6	7	6	6	5
N139	5	5	5	5	5	7	5	7	7	7	7	7	7	7	7	7	7	7	7	7	7	7	7	7	7	7	5	7	7	7	7	7	7	7	7	7	7	7	7	7	7	7	7	7	7	7	7	7	4
N140	6	6	6	6	6	6	2	4	6	6	6	6	6	6	6	6	6	6	6	6	6	6	6	6	6	6	6	6	6	6	6	6	6	6	6	6	6	6	6	6	2	2	4	6	6	6	6	6	7
N141	7	7	7	7	7	7	3	7	7	7	7	7	7	7	7	7	7	7	7	7	7	7	7	7	7	7	7	7	7	7	7	7	7	7	7	7	7	7	7	7	7	6	7	7	7	7	7	7	7
N142	6	6	6	6	6	6	6	6	6	6	6	6	6	7	7	7	6	6	6	6	6	6	6	6	6	6	6	6	6	6	6	6	6	6	6	6	6	6	6	6	6	5	5	6	6	6	7	7	5
N143	6	7	6	7	5	5	2	4	5	4	4	7	7	7	7	7	5	5	6	6	6	5	5	7	6	5	5	5	6	6	5	3	6	7	6	6	5	5	5	6	7	6	4	5	7	7	7	6	1
N144	6	6	7	7	7	6	4	6	6	7	6	6	6	6	7	7	5	5	5	6	6	7	6	6	6	6	6	7	6	7	6	6	6	7	6	6	6	6	6	7	7	5	6	6	7	6	7	6	4
N145	7	7	5	5	5	7	4	7	5	7	7	7	7	7	7	7	7	7	7	7	7	7	7	7	7	7	7	7	7	7	6	4	4	7	7	7	6	7	7	5	7	4	5	5	7	7	5	7	1
N146	7	7	7	7	7	7	5	7	7	7	7	7	7	7	7	7	7	7	7	7	7	7	7	7	7	7	7	7	7	7	6	6	6	7	7	7	7	7	7	7	7	7	7	7	7	7	7	7	7
N147	6	6	6	6	6	6	5	5	7	6	6	6	7	7	7	7	7	7	6	7	7	7	7	7	6	6	6	6	6	6	6	7	7	7	7	7	7	7	7	7	7	6	6	7	7	7	7	7	7
N148	7	7	6	6	6	6	6	6	6	6	6	6	6	6	6	7	5	5	5	6	6	7	6	6	6	6	6	6	6	6	6	6	6	6	6	6	6	6	6	6	6	7	7	6	6	6	6	6	6
N149	7	7	7	7	7	6			7	4	7	7	7	4	7	7	7	7	7	7	7	7	7	7	7	6	7	5	7	6	4	5	6	7	6	6	7	7	7	7	6	4	7	5	7	7	7	7	4
N150	3	6	6	6	6	6	2	6	6	6	6	7	6	6	6	6	2	6	4	4	4	4	6	6	4	4	4	4	4	6	4	3	3	6	6	6	4	4	5	6	6	6	3	4	6	6	6	2	4
N151	6	6	5	5	4	4	2	4	4	4	3	4	4	3	3	4	4	4	4	4	4	4	4	4	5	5	4	4	5	4	3	4	4	4	4	4	3	3	3	4	5	5	5	5	4	4	4	4	6
N152	7	7	7	7	7	6	3	4	7	5	7	7	6	7	7	6	6	6	6	7	7	7	6	6	6	6	6	6	7	6	6	6	7	7	6	6	5	5	5	7	6	6	6	6	7	7	7	7	7
N153	7	7	7	7	7	7	7	7	7	7	7	4	7	7	7	7	7	7	7	7	7	7	7	7	7	7	7	7	7	7	7	7	7	7	7	7	7	7	7	7	7	7	7	7	7	7	7	7	7
N154	7	7	4	4	7	4	2	6	4	4	7	7	7	7	7	7	7	7	7	7	7	7	7	7	7	7	7	7	7	7	7	1	1	7	6	6	6	6	6	7	7	7	1	6	7	6	6	6	7
N155	7	7	2	3	5	7	6	6	6	7	7	7	7	7	7	7	7	7	7	7	7	7	7	7	7	7	7	7	7	7	6	4	5	6	5	5	5	6	6	6	6	4	4	5	5	5	4	3	1
N156	7	7	7	7	7	7	4	7	7	7	7	7	7	7	7	7	7	7	7	7	7	7	7	7	7	7	7	7	7	7	7	6	7	7	7	7	7	7	7	7	7	7	4	7	6	7	7	7	7
N157	1	7	7	7	7	7	1	7	7	7	7	7	7	7	7	7	7	7	7	7	7	7	7	7	7	7	7	7	7	7	7	1	7	7	7	7	7	7	7	7	7	7	1	7	1	7	7	7	7
N158	7	7	7	7	6	7	2	7	7	6	6	7	7	7	7	7	7	7	7	7	7	7	7	7	7	7	7	7	7	7	7	7	7	7	7	7	7	7	7	7	7	7	7	6	7	7	7	7	5
N159	7	7	7	7	7	7	7	7	7	7	7	7	7	7	7	7	7	7	7	7	7	7	7	7	7	7	7	7	7	7	7	7	7	7	7	7	7	7	7	7	7	7	7	7	7		7	7	7
N160	6	7	6	7	6	7	3	6	6	6	5	7	7	7	7	7	7	7	7	7	7	7	7	7	7	7	7	7	7	7	7	5	5	7	7	7	7	7	7	7	7	7	7	7	7	7	7	7	4
N161	7	7	7	7	7	7		7	7	7	7	7	7	7	7	7	7	7	7	7	7	7	7	7	7	7	7	7	7	7	7	7	7	7	7	7	7	7	7	7	7	1	7	7	7	7	7	7	7
N162	7	7	7	7	7	7	4	7	7	7	7	7	7	7	7	7	7	7	5	7	7	7	7	7	7	7	7	7	7	7	7	4	7	7	7	7	7	7	7	7	7	7	1	5	7	7	4	7	7
N163	7	7	7	7	7	7	1	7	7	7	7	7	7	7	7	7	7	7	7	7	6	7	6	6	6	6	6	6	6	7	6	7	7	7	7	6	7	7	7	7	7	6	6	6	7	7	7	7	4
N164	7	7	7	7	7	7	1	7	7	7	7	7	7	7	7	7	7	7	7	7	7	7	7	7	7	7	7	7	7	7	7	7	7	7	7	7	7	7	7	7	7	7	7	7	7	7	7	7	5
N165	6	7	7	7	7	7	4	7	7	7	6	7	7	7	7	7	7	7	6	7	7	7	7	7	7	7	7	7	7	7	7	4	7	7	7	7	6	7	7	7	7	1	7	7	7	7	7	7	4
N166	7	7	6	6	6	7	6	6	7	7	7	7	7	7	7	7	6	6	6	7	7	7	7	7	6	6	7	7	7	6	6	6	7	7	7	7	7	7	7	7	7	6	6	5	7	7	7	6	6
N167	5	7	7	7	6	6	2	6	6	4	6	7	6	6	6	7	7	7	6	7	6	7	5	5	5	6	6	7	6	7	5	3	3	6	6	6	6	5	5	5	6	7	5	7	7	7	7	7	6
N168	7	7	7	7	7	7	7	7	7	7	7	7	7	7	7	7	6	6	7	7	7	7	7	7	7	7	6	7	7	7	7	4	7	7	7	7	7	7	7	7	7	5	5	7	7	7	7	7	7
N169	7	7	7	7	7	7	4	7	7	7	7	7	7	7	7	7	7	7	7	7	7	7	7	7	7	7	7	7	7	7	7	5	5	7	7	7	7	7	7	7	7	7	4	7	7	7	7	7	4
N170	6	6	6	5	5	4	2	5	5	6	6	6	6	6	6	7	6	6	6	6	6	6	6	6	6	6	6	6	6	6	6	6	6	7	6	6	6	6	6	6	7	6	4	4	6	6	4	4	5
N171	7	7	4	4	6	6	6	5	4	7	6	6	6	6	5	7	6	6	6	7	7	6	7	7	7	6	6	5	6	6	6	6	6	7	6	6	6	6	6	6	6	6	5	7	7	6	4	4	5
N172	7	7	7	7	7	7	7	7	7	7	7	7	7	7	7	7	7	7	7	7	7	7	7	7	7	7	7	7	7	7	7	7	7	7	7	7	7	7	7	7	7	7	7	7	7	7	7	7	7
N173	7	7	7	7	7	7	7	7	7	7	7	7	7	7	7	7	7	7	7	7	7	7	7	7	7	7	7	7	7	7	7	7	7	7	7	7	7	7	7	7	7	7	7	7	7	7	7	7	7
N174	7	7	5	7	7	7	7	7	7	7	7	7	7	7	7	7	7	7	7	7	7	7	7	7	7	7	7	7	7	7	7	7	7	7	7	7	7	7	7	7	7	7	7	7	7	7	7	7	7
N175	6	7	7	7	7	7	5	6	7	7	6	7	7	7	7	7	5	5	7	7	7	7	7	7	7	7	7	7	7	7	6	6	7	7	7	7	7	7	7	7	7	5	3	7	7	7	7	7	5
N176	6	7	4	7	7	7	2	6	6	5	7	7	7	7	7	7	7	7	5	6	7	7	6	7	6	6	6	6	7	7	7	3	6	7	6	6	5	5	4	7	7	7	6	7	7	7	6	4	6
N177	7	7	7	7	7	6	7	7	7	6	7	7	7	7	7	7	7	7	7	7	7	7	7	7	7	7	7	7	7	7	7	6	7	7	7	7	7	7	7	7	7	6	7	7	7	7	7	7	7
N178	5	5	5	5	6	6	5	6	6	5	5	5	5	5	5	5	5	5	5	5	5	5	5	5	5	5	5	5	5	5	5	5	5	5	5	5	5	5	5	5	5	5	5	5	5	5	5	5	6
N179	6	6	6	6	6	6	6	6	6	6	6	6	6	6	6	6	6	6	6	6	6	6	6	6	6	6	6	6	6	6	6	6	6	6	6	6	6	6	6	6	6	6	6	6	6	6	6	6	6
N180	7	7	7	7	7	7	7	7	7	7	7	7	7	7	7	7	7	7	7	7	7	7	7	7	4	7	7	7	7	7	7	7	7	7	7	7	7	7	7	7	7	7	7	7	7	7	7	7	7
N181	7	7	7	7	7	7	7	7	7	7	7	7	7	7	7	7	7	7	7	7	7	7	7	7	7	7	7	7	7	7	7	7	7	7	7	7	7	7	7	7	7	7	7	7	7	7	7	7	7
N182	7	7	7	7	1	7	1	4	7	3	3	7	7	7	7	7	1	1	4	7	7	7	7	7	7	4	5	5	4	7	7	7	7	7	7	5	4	5	5	7	7	7	4	5	7	7	7	7	4
N183	6	7	6	6	6	7	1	6	6	7	6	7	6	6	6	7	7	6	7	6	7	7	7	7	7	7	6	7	7	7	6	5	5	7	6	6	6	7	7	7	7	6	5	6	6	6	6	6	5
N184	7	7	7	7	7	7	6	6	7	7	7	7	7	7	7	7	7	7	7	7	7	7	7	7	7	7	7	7	7	7	7	6	7	7	7	7	7	7	7	7	7	7	7	7	7	7	7	7	7
N185	7	7	7	7	7	7	7	7	7	7	7	7	7	7	7	7	7	7	7	7	7	7	7	7	7	7	7	7	7	7	7	7	7	7	7	6	7	7	7	7	7	7	7	6	6	5	6	5	6
N186	7	7	7	7	7	7	1	7	7	7	7	7	7	7	7	7	7	7	7	7	7	7	7	7	7	7	7	7	7	7	7	3	5	7	7	7	7	7	7	7	7	7	7	7	7	7	7	7	5
N187	7	7	7	7	7	7	6	6	6	7	7	7	7	7	7	7	7	7	7	7	7	7	7	6	7	7	7	7	7	7	6	6	6	7	7	7	6	6	6	7	7	6	6	6	7	7	7	6	7
N188	7	7	7	7	7	7	7	7	7	7	7	7	7	7	7	7	7	7	7	7	7	7	7	7	7	7	7	7	7	7	7	7	7	7	7	7	7	7	7	7	7	7	7	7	7	7	7	7	7
N189	7	6	6	7	6	6	6	7	7	7	7	6	6	6	7	7	7	7	6	6	6	5	7	7	7	7	7	7	7	7	7	6	7	7	7	7	7	7	7	7	7	7	7	7	7	7	7	7	6
N190	7	7	7	7	7	5	7	7	7	7	7	7	7	7	7	7	7	7	6	7	6	7	7	7	7	7	6	7	7	7	7	7	7	7	7	7	7	7	7	7	7	7	6	6	7	7	7	7	5
N191	6	6	7	7	5	5	3	5	7	6	5	6	6	5	5	7	6	7	7	7	7	7	7	7	7	6	6	7	7	7	6	4	4	7	6	6	4	7	7	6	6	6	1	4	6	7	7	7	5
N192	5	5	6	6	6	5	3	5	6	4	4	6	6	6	6	6	6	5	5	5	5	5	5	5	4	4	5	5	5	4	4	4	4	6	4	4	4	5	5	5	5	5	5	4	6	6	6	5	4
N193	7	7	7	7	7	7	7	7	7	7	7	7	7	7	7	7	7	7	7	7	7	7	7	7	7	7	7	7	7	7	7	7	7	7	7	7	7	7	7	7	7	7	5	7	7	7	7	7	7
N194	4	4	5	5	5	4	1	1	5	5	4	4	4	4	4	5	5	5	5	5	5	4	5	4	4	4	4	5	4	4	5		4	4	4	5	4	5	5	4	4		4	4	4	4	5	6	4
N195	7	7	7	7	7	7	6	7	7	7	7	7	7	7	7	7	7	7	7	7	7	7	7	7	7	7	7	7	7	7	7	7	7	7	7	7	7	7	7	7	7	7	7	7	7	7	7	7	6
N196	7	7	7	7	7	7	4	4	7	7	7	7	7	7	7	7	7	7	7	7	7	7	7	7	7	7	7	7	7	7	7	7	7	7	7	7	7	7	7	7	7	7	7	7	7	7	7	7	999
N197	5	5	7	7	7	7	5	5	7	7	7	7	7	7	7	7	7	7	7	7	7	7	7	7	7	7	7	7	7	7	7	7	7	7	7	7	7	7	7	7	7	7	7	7	7	7	7	7	7
N198	7	7	1	1	7	7	7	2	1	7	6	6	6	6	6	6	6	6	6	6	6	6	6	6	6	6	6	6	6	6	6	6	6	6	6	6	6	6	6	6	6	6	6	6	7	6	6	6	4
N199	7	7	7	7	7	7	1	7	7	7	3	7	7	7	3	7	7	7	7	7	7	7	7	7	7	7	6	7	7	7	6	6	2	7	7	7	7	7	7	7	7	7	7	7	7	7	7	1	6
N200	7	7	7	7	7	7	7	7	7	4	4	4	4	4	4	4	4	4	4	4	4	4	4	4	4	4	4	4	4	4	4	4	4	4	4	4	4	4	4	4	4	4	4	4	4	4	4	4	4
N201	6	7	7	7	7	7	2	2	7	1	1	7	5	5	7	7	7	7	7	7	7	7	7	7	7	6	6	6	6	7	5	1	7	7	5	5	5	5	5	6	7	6	6	6	7	7	7	7	4
N202	7	7	6	6	7	5	1	4	6	1	1	7	7	7	7	7	3	3	6	6	6	7	6	6	6	7	6	6	6	6	7	6	6	7	6	6	6	5	3	6	6	6	6	5	6	6	5	6	1
N203	6	7	7	7	7	6	3	7	7	7	7	7	7	7	7	7	7	7	7	7	7	7	7	7	7	7	7	7	7	7	7	7	7	7	7	7	7	7	7	7	7	7	7	7	7	7	7	7	7
N204	3	4	4	4	7	7	1	1	4	3	3	7	5	7	7	7	5	5	5	4	2	1	4	4	4	4	4	4	4	4	4	7	7	7	4	4	4	4	4	4	5	4	1	4	7	7	4	1	4
N205	6	6	6	6	5	6	4	6	4	6	5	7	6	6	6	7	7	7	6	7	6	7	6	7	6	7	6	7	7	7	6	7	7	7	6	6	7	7	7	7	6	6	5	6	7	7	6	6	6
N206	7	7	7	7	7	7	7	7	7	7	7	7	7	7	7	7	7	7	7	7	7	7	7	7	7	7	7	7	7	7	7	7	4	7	7	7	7	7	7	7	7	7	7	7	7	1	7	7	4
N207	7	7	7	7	7	7	7	7	7	7	7	7	7	7	7	7	7	7	7	7	7	7	7	7	6	7	7	7	7	7	7	7	5	7	7	7	7	7	7	7	7	7	7	7	7	7	7	7	6
N208	7	7	7	7	7	7	4	7	7	7	7	7	7	7	7	7	7	7	7	7	7	7	7	7	7	7	7	7	7	7	7	7	7	7	7	7	7	7	7	7	7	7	7	7	7	7	7	7	7
N209	7	7	6	6	7	7	4	7	6	7	7	7	7	7	7	7	7	7	7	7	7	7	7	7	7	7	7	7	7	7	6	4	6	7	7	7	6	7	7	7	7	7	5	7	7	7	6	6	6
N210	7	7	7	7	7	7	4	7	7	7	7	7	7	7	7	7	7	7	7	7	7	7	7	7	7	7	6	7	7	7	6	6	6	7	7	7	6	7	7	7	7	7	6	6	7	7	7	7	4
N211	7	7	7	5	7	6	7	7	6	6	6	7	7	7	7	7	5	5	5	7	7	7	7	7	7	7	7	7	6	7	7	7	7	7	7	7	7	7	6	6	6	6	6	7	7	7	7	7	999
N212	6	5	6	6	7	6	6	5	5	5	5	5	5	6	6	5	6	6	6	5	6	7	6	6	6	6	6	6	6	5	6	6	6	6	6	5	6	6	6	7	6	6	6	6	5	6	6	7	6
N213	6	7	7	7	7	7	6	6	6	6	6	6	6	6	6	7	7	7	6	6	6	6	6	6	6	6	6	6	7	7	7	6	6	7	6	6	7	7	6	7	7	6	6	7	7	6	7	7	6
N214	7	7	7	7	7	7	6	5	7	7	7	7	7	7	7	7	7	7	7	7	7	7	7	7	7	7	7	7	7	7	7	6	7	7	7	7	7	7	7	7	7	6	6	7	7	7	7	7	4
N215	7	7	7	7	7	6	4	4	6	6	6	6	7	7	7	7	6	6	6	7	7	7	6	7	6	6	7	7	7	7	6	5	6	7	6	6	6	6	7	7	7	6	7	6	6	7	7	6	6
N216	7	7	7	7	7	7	3	7	7	7	7	7	7	7	7	7	7	7	7	7	7	7	7	7	7	7	7	7	7	7	7	5	7	7	7	7	7	7	7	7	7	7	7	7	7	7	7	7	4
N217	7	7	7	7	7	7	7	7	7	7	7	7	7	7	7	7	7	7	7	7	7	7	7	7	7	7	7	7	7	7	7	7	7	7	7	7	7	7	7	7	7	7	7	7	7	7	7	7	7
N218	7	7	7	7	7	7	7	7	7	7	7	7	7	7	7	7	7	7	7	7	7	7	7	7	7	7	7	7	7	7	7	7	7	7	7	7	7	7	7	7	7	7	7	7	7	7	7	7	7
N219	6	6	7	6	7	6	6	7	5	6	5	6	7	6	7	7	6	7	7	6	7	7	7	7	7	6	5	6	6	5	7	6	6	7	6	6	6	7	7	7	6	6	5	4	6	5	6	5	5
N220	4	6	6	6	7	7	5	7	6	7	6	7	7	7	7	7	7	7	7	7	7	7	7	7	6	6	6	6	6	6	6	4	2	5	6	6	5	6	6	7	7	6	5	6	6	6	6	5	3
N221	7	7	7	7	7	7	4	7	7	7	7	7	7	7	7	7	7	7	7	7	7	7	7	7	7	7	7	7	7	7	7	7	7	7	7	7	7	7	7	7	7	7	6	7	7	7	7	7	4
N222	7	7	7	7	7	7	7	7	7	7	7	7	7	7	7	7	7	7	7	7	7	7	7	7	7	7	7	7	7	7	7	7	4	7	7	7	7	7	7	7	7	7	7	7	7	7	7	7	5
N223	6	5	5	6	4	5	2	4	5	6	5	6	7	7	7	7	6	6	7	6	6	7	5	6	5	6	6	6	6	6	4	6	4	7	5	6	6	5	5	5	7	6	5	5	6	7	4	5	4
N224	6	6	6	7	6	6	4	4	6	6	7	7	6	6	6	6	6	6	6	6	6	6	6	6	6	6	6	7	6	7	6	5	5	7	6	6	7	6	6	6	6	6	6	6	7	7	7	7	6
N225	7	7	7	7	7	7	7	7	7	7	7	7	7	7	7	7	7	7	7	7	7	7	7	7	7	7	7	7	7	7	7	7	7	7	7	7	7	7	7	7	7	7	7	7	7	7	7	7	6
N226	7	7	7	7	7	7	7	7	7	7	7	7	7	7	7	7	7	7	7	7	7	7	7	7	7	7	7	7	7	7	7	7	7	7	7	7	7	7	7	7	7	7	7	7	7	7	7	7	7
N227	7	7	5	6	7	5	3	3	7	7	6	7	7	7	7	7	7	7	7	7	7	7	7	7	7	7	7	7	7	7	5	5	7	7	7	7	7	7	7	7	6	7	7	5	7	7	7	6	999
N228	7	7	7	7	7	7	3	7	7	7	7	7	7	7	7	7	7	7	7	7	7	7	7	7	7	7	7	7	7	7	7	7	7	7	7	7	7	7	7	7	7	7	7	7	7	7	7	7	4
N229	7	7	7	7	7	7	1	7	7	7	7	7	7	7	7	7	7	7	7	7	7	7	7	7	7	7	7	7	7	7	7	3	3	6	7	7	7	7	7	7	7	7	7	7	7	1	7	7	7
N230	7	7	7	7	7	7	1	7	4	7	7	7	7	7	7	7	7	7	7	7	7	7	7	7	7	7	7	7	7	7	7	1	7	7	4	7		4	4	7	7	7	7	4	7	7	4	4	4
N231	7	7	7	7	7	7	4	4	7	7	7	7	7	7	7	7	7	7	7	7	7	7	7	7	7	7	7	7	7	7	6	6	6	7	7	7	6	7	7	6	7	7	6	6	7	7	7	7	3
N232	6	7	7	7	7	7	6	7	7	7	6	7	7	7	7	7	7	7	7	7	7	7	7	7	7	7	7	7	7	7	7	6	6	7	7	7	6	7	7	7	7	7	7	6	7	7	7	7	4
N233	6	6	7	6	6	6	6	6	7	7	7	7	7	7	7	7	7	7	7	7	7	7	7	7	7	7	7	7	7	7	7	7	7	7	7	7	7	7	7	7	7	7	7	7	7	7	7	7	4
N234	7	7	1	1	7	7	1	7	6	7	7	7	7	7	7	7	7	7	7	7	7	7	7	7	7	7	7	7	7	7	7	7	7	7	5	7	5	6	6	7	7	5	7	7	7	7	4	7	4
N235	7	7	7	7	7	6	6	5	7	7	7	7	7	7	5		1	1	5	7	5	7	7	5	7	7	7	7	7	7	6	7	6	7	7	7	7	7	7	7	7	7	6	6	7	7	7	7	5
N236	7	7	7	7	7	7	7	7	7	7	7	7	7	7	7	7	7	7	7	7	7	7	7	7	7	7	7	7	7	7	7	7	7	7	7	7	7	7	7	7	7	7	7	7	7	7	7	7	3
N237	6	6	6	6	6	6	6	6	6	6	6	6	6	6	6	6	6	6	6	6	6	6	6	6	6	6	6	6	6	6	6	6	6	6	6	6	6	6	6	6	6	6	6	6	6	6	6	6	5
N238	7	7	7	7	7	6	7	7	7	7	7	7	7	7	7	7	7	7	7	7	7	7	7	7	7	7	7	7	7	7	7	7	7	7	7	7	7	7	7	7	7	7	7	7	7	7	7	7	6
N239	7	7	6	6	6	7	7	7	7	7	7	7	7	7	7	7	7	7	7	7	7	7	7	7	7	7	7	7	7	7	7	7	7	7	7	7	7	7	7	7	7	7	7	7	7	7	7	7	4
N240	7	7	7	7	7	7	7	7	7	7	7	7	7	7	7	7	7	7	7	7	7	7	7	7	7	7	7	7	7	7	7	7	7	7	7	7	7	7	7	7	7	7	7	7	7	7	7	7	4
N241	7	7	6	6	6	7	5	6	6	6	6	6	7	7	6	7	7	7	7	7	7	7	7	7	7	7	7	7	7	7	7	7	7	7	7	7	7	7	7	7	7	6	7	7	7	7	6	6	4
N242	7	7	7	7	7	7	7	7	7	7	7	7	7	7	7	7	7	7	7	7	7	7	7	7	7	7	7	7	7	7	7	1		7	7	7	7	7	7	7	7	7	7	7	7	7	7	7	7
N243	7	7	5	5	7	7	4	6	5	7	7	7	6	6	7	7	7	7	7	7	7	7	7	7	7	7	7	7	7	7	7	6	6	6	6	6	6	6	6	6	6	6	6	6	6	6	6	6	6
N244	7	7	7	7	7	7	6	7	7	7	7	7	7	7	7	7	7	7	7	7	7	7	7	7	7	7	7	7	7	7	7	7	7	7	7	7	7	7	7	7	7	7	7	7	7	7	7	7	7
N245	7	7	7	7	7	7	1	7	7	7	7	7	7	7	7	7	7	7	7	7	7	7	7	7	7	7	7	7	7	7	7	4	6	7	7	7	7	7	7	7	7	7	7	7	7	7	7	7	4
N246	7	7	7	7	7	7	3	5	7	6	5	7	7	7	7	7	7	7	5	6	6	7	6	6	6	6	7		7	7	7	6	7	7	7	7	6	7	7	7	5	7	7	7	7	7	7	7	999
N247	4	5	3	3	4	7	3	4	3	6	5	7	6	6	6	7	3	4	6	7	5	6	6	6	5	6	6	6	6	6	5	6	6	7	6	6	7	7	7	6	7	6	5	5	5	6	4	4	4
N248	7	7	7	7	7	7	6	6	7	7	7	7	7	7	7	7	7	7	7	7	7	7	7	7	7	7	7	7	7	7	7	7	7	7	7	7	7	7	7	7	7	7	7	5	7	7	7	7	4
N249	7	7	7	7	7	7	4	7	7	7	7	7	7	7	7	7	7	7	6	7	7	7	7	7	6	7	7	7	7	7	7	5	7	7	7	7	7	7	7	7	7	5	5	7	7	7	7	7	7
N250	7	7	7	7	7	7	7	7	7	7	7	7	7	7	7	7	7	7	7	7	7	7	7	7	7	7	7	7	7	7	7	7	7	7	7	7	7	7	7	7	7	7	7	7	7	7	7	7	7
[truncated: 40 more columns]
